# Supplementary material for: Electron Density and Effective Atomic Number as Quantitative Biomarkers for Differentiating Malignant Brain Tumors: An Exploratory Study with Machine Learning
Source: Tomography. 2025 Oct 29;11(11):120. doi: 10.3390/tomography11110120 (PMC12656531; doi:10.3390/tomography11110120)
Supplement: Supplementary file 1 [file tomography-11-00120-s001.zip]

Archive with 1 entries (1 files):
- tomography-3894831-supplementary.pdf
